# Supplementary material for: Association of Escherichia coli pathotypes with fecal markers of enteropathy and nutritional status among underweight adults in Bangladesh
Source: Front Cell Infect Microbiol. 2025 Apr 10;15:1553688. doi: 10.3389/fcimb.2025.1553688 (PMC12018316; doi:10.3389/fcimb.2025.1553688)
Supplement: Supplementary file 3 [file Table3.xlsx]

## Sheet: Table S3
Table S3
Association of infection with E. coli and EED Biomarkers
Characteristics	MPO	NEO	REG1B	AAT	Calprotectin
Age in years	-0.03 [-0.05, -0.01] *	0.03 [0.00, 0.05] *	-0.03 [-0.06, 0.00]	0.00 [-0.01, 0.00]	-0.03 [-0.05, -0.01] *
Female sex	0.33 [0.02, 0.65] *	0.19 [-0.19, 0.56]	-0.21 [-0.68, 0.26]	-0.02 [-0.08, 0.04]	0.24 [-0.04, 0.53]
Use water treatment	-0.16 [-0.42, 0.11]	-0.20 [-0.51, 0.11]	0.07 [-0.32, 0.47]	-0.01 [-0.06, 0.04]	-0.04 [-0.28, 0.20]
Improved sanitation	-0.07 [-0.43, 0.28]	-0.03 [-0.45, 0.40]	0.48 [-0.05 1.01]	-0.02 [-0.09, 0.04]	-0.17 [-0.49, 0.16]
Income in USD	0.00 [0.00, 0.00] *	0.00 [-0.00, 0.00]	0.00 [-0.00, 0.00]	0.00 [-0.00, 0.00]	0.00 [0.00, 0.00] *
Housewife's years of schooling	-0.08 [-0.18, 0.01]	0.13 [0.01, 0.24] *	-0.04 [-0.18, 0.10]	0.00 [-0.02, 0.01]	-0.04 [-0.13, 0.05]
Houshold asset index	-0.07 [-0.15, 0.02]	0.03 [-0.07, 0.13]	0.01 [-0.11, 0.14]	0.00 [-0.02, 0.01]	0.00 [-0.08, 0.08]
Wash hand before cooking	0.04 [-0.30, 0.38]	0.17 [-0.24, 0.57]	-0.20 [-0.70, 0.31]	0.01 [-0.05, 0.08]	0.04 [-0.27, 0.35]
Wash hand after toilet	0.01 [-0.30, 0.33]	-0.19 [-0.56, 0.18]	0.10 [-0.36, 0.57]	0.01 [-0.05, 0.07]	0.06 [-0.22, 0.35]
Use toilet paper	0.01 [-0.29, 0.31]	0.17 [-0.19, 0.52]	-0.37 [-0.82, 0.07]	0.03 [-0.03, 0.08]	0.06 [-0.22, 0.33]
Enteroaggregative E. coli positive	-0.26 [-0.52, 0.01]	-0.02 [-0.34, 0.30]	-0.04 [-0.44, 0.36]	0.01 [-0.04, 0.06]	0.11 [-0.13, 0.35]
Enterotoxigenic E. coli positive	0.12 [-0.14, 0.38]	-0.25 [-0.56, 0.05]	-0.16 [-0.54, 0.23]	0.03 [-0.02, 0.07]	0.01 [-0.23, 0.24]
Shigella and Enteroinvasive E. coli positive	0.05 [-0.19, 0.30]	0.14 [-0.15, 0.43]	-0.22 [-0.58, 0.14]	-0.01 [-0.05, 0.04]	0.11 [-0.11, 0.34]
Shiga toxin producing E.coli positive	-0.12 [-0.63, 0.40]	0.00 [-0.61, 0.62]	0.52 [-0.25, 1.28]	0.15 [0.05, 0.24] *	0.19 [-0.28, 0.66]
Enteropathogenic E. coli positive	0.35 [0.09, 0.62] *	0.11 [-0.20, 0.42]	0.17 [-0.22, 0.56]	0.01 [-0.04, 0.06]	0.09 [-0.15, 0.33]
Ambulatory glucose profile (AGP) level	0.00 [-0.01, 0.00]	0.01 [0.00, 0.01] *	0.00 [-0.00, 0.01]	0.00 [-0.00, 0.00]	0.00 [-0.00, 0.00]
C-reactive protein(CRP) level	0.01 [-0.02, 0.03]	-0.01 [-0.05, 0.02]	0.04 [0.00, 0.08]*	0.00 [-0.01, 0.00]	0.02 [-0.00, 0.04]
Zinc level	0.23 [-0.68, 1.14]	1.26 [0.18, 2.35] *	1.10 [-0.25, 2.46]	0.09 [-0.08, 0.26]	0.51 [-0.32, 1.34]
Ferritin level	0.00 [-0.00, 0.00]	0.00 [-0.00, 0.00]	0.00 [-0.01, 0.00]	0.00 [-0.00, 0.00]	0.00 [-0.00, 0.00]
Adjusted in linear regression model for age, sex, asset Index (including household all assets); housewife's years of education; wash indices ( hand wash with soap before preparing food, hand wash with soap after using toilet, always use toilet paper); water treatment; individual E. coli pathotypes; inflammatory biomarkers (AGP, CRP); zinc; ferritin.
Dependent variable: AAT; MPO; NEO; calprotectin; Reg1B; Independent variables: Infection with E. coli pathotypes (EAEC, ETEC, Shigella/EIEC, STEC, EPEC).
Each column represents an individual model. Biomarker values were log-transformed prior to analysis. The adjusted coefficient with 95% confidence interval (CI) has been reported. The asterisk (*) denotes the statistical significance with a p-value < 0.05.
Abbreviations used: AAT, alpha-1 antitrypsin; MPO, myeloperoxidase; NEO, neopterin; Reg1B, regenerating family member 1 beta; EAEC, enteroaggregative E. coli; ETEC, enterotoxigenic E. coli; EIEC, enteroinvasive E. coli; STEC, Shiga toxin-producing E. coli; EPEC, enteropathogenic E. coli; CRP, C-reactive protein; AGP, Alpha-1-acid glycoprotein.
